# Supplementary material for: Development of a Simple, Underivatized Method for Rapid Determination of Free Amino Acids in Honey Using Dilute-and-Shoot Strategy and Liquid Chromatography-Tandem Mass Spectrometry
Source: Molecules. 2022 Feb 4;27(3):1056. doi: 10.3390/molecules27031056 (PMC8838828; doi:10.3390/molecules27031056)
Supplement: Supplementary file 1 [file molecules-27-01056-s001.zip]

Archive with 1 entries (1 files):
- molecules-1562485-supplementary.pdf
